# Supplementary material for: Assessing the relationship between gout and the risk of cataract in community-dwelling older adults: mediation and moderation analysis
Source: Front Med (Lausanne). 2026 Jan 13;12:1740517. doi: 10.3389/fmed.2025.1740517 (PMC12836401; doi:10.3389/fmed.2025.1740517)
Supplement: Supplementary file 3 [file Table_1.XLSX]

## Sheet: Sup table1
Supplementary table 1
Model 1 for cataract
Covariates	Haz. ratio	Std. err.	95% CI		P-value
Age	1.12687	0.0013978	1.12413	1.12961	<0.001
Gender-male	0.827361	0.0125198	0.803183	0.852267	<0.001
Ethnicity-white	0.606717	0.0202078	0.568375	0.647645	<0.001
Townsend	1.0127	0.0025458	1.00773	1.01771	<0.001
Prior_gout (non-prior_gout as reference)	1.21623	0.0570268	1.10944	1.3333	<0.001
Model 1 for senile cataract
Covariates	Haz. ratio	Std. err.	95% CI		P-value
Age	1.14834	0.0024062	1.14363	1.15307	<0.001
Gender-male	0.823781	0.0197483	0.785971	0.863411	<0.001
Ethnicity-white	0.613118	0.0320702	0.553376	0.67931	<0.001
Townsend	1.03672	0.0040006	1.02891	1.04459	<0.001
Prior_gout (non-prior_gout as reference)	1.327	0.0930255	1.15664	1.52244	<0.001

## Sheet: Sup table2
Supplementary table 2
Model2 for cataract
Covariates	Haz. ratio	Std. err.	95% CI		P-value
Age	1.12497	0.001438	1.12216	1.1278	<0.001
Gender-male	0.814381	0.0124653	0.790312	0.839183	<0.001
Ethnicity-white	0.636775	0.0213314	0.59631	0.679987	<0.001
Townsend	1.01004	0.0025437	1.00507	1.01504	<0.001
Hyperlipidemia (non-hyperlipidemia as reference)	1.04433	0.0161932	1.01307	1.07655	0.005
Dmstatus (non-DMstatus as reference)	1.53692	0.0396583	1.46112	1.61665	<0.001
Hypertension (non-hypertension as reference)	0.973036	0.0181003	0.938199	1.00917	0.142
Prior_gout (non-prior_gout as reference)	1.16906	0.054923	1.06622	1.28182	0.001
Model2 for senile cataract
Covariates	Haz. ratio	Std. err.	95% CI		P-value
Age	1.14268	0.0024574	1.13787	1.14751	<0.001
Gender-male	0.796063	0.0192927	0.759134	0.834789	<0.001
Ethnicity-white	0.661549	0.0348399	0.59667	0.733483	<0.001
Townsend	1.03294	0.003997	1.02514	1.04081	<0.001
Hyperlipidemia (non-hyperlipidemia as reference)	1.09327	0.0270105	1.04159	1.14751	<0.001
Dmstatus (non-DMstatus as reference)	1.70339	0.0648406	1.58093	1.83534	<0.001
Hypertension (non-hypertension as reference)	1.17867	0.0372157	1.10794	1.25392	<0.001
Prior_gout (non-prior_gout as reference)	1.23952	0.0870662	1.0801	1.42247	0.002

## Sheet: Sup table3
Supplementary table 3
Model3 for cataract
Covariates	Haz. ratio	Std. err.	95% CI		P-value
Age	1.12547	0.0014565	1.12262	1.12833	<0.001
Gender-male	0.805938	0.0134382	0.780025	0.832711	<0.001
Ethnicity-white	0.643622	0.0219776	0.601957	0.688172	<0.001
Townsend	1.00862	0.0025608	1.00361	1.01365	0.001
Hyperlipidemia (non-hyperlipidemia as reference)	1.04234	0.0162343	1.011	1.07465	0.008
Dmstatus (non-DMstatus as reference)	1.5129	0.0394736	1.43748	1.59228	<0.001
Hypertension (non-hypertension as reference)	0.971153	0.0181879	0.936152	1.00746	0.118
Central obesity (non-central obesity as reference)	1.01663	0.0171782	0.983514	1.05086	0.329
Drinker (non-drinker as reference)	0.916429	0.0319472	0.855905	0.981233	0.012
Smoker (non-smoker as reference)	1.04453	0.0160426	1.01356	1.07646	0.005
Above moderate/vigorous/walking (low or high as reference)	0.921657	0.0178873	0.887257	0.957391	<0.001
Weekly seafood intake	0.981563	0.0052895	0.97125	0.991985	0.001
Prior_gout (non-prior_gout as reference)	1.162	0.0546412	1.05969	1.27419	0.001
Model3 for senile cataract
Covariates	Haz. ratio	Std. err.	95% CI		P-value
Age	1.14265	0.0024872	1.13779	1.14754	<0.001
Gender-male	0.758536	0.0200015	0.72033	0.798769	<0.001
Ethnicity-white	0.656403	0.0352423	0.59084	0.729242	<0.001
Townsend	1.02912	0.0040149	1.02128	1.03702	<0.001
Hyperlipidemia (non-hyperlipidemia as reference)	1.08239	0.0268539	1.03102	1.13633	0.001
Dmstatus (non-DMstatus as reference)	1.64522	0.0633853	1.52556	1.77426	<0.001
Hypertension (non-hypertension as reference)	1.16779	0.0370969	1.0973	1.24281	<0.001
Central obesity (non-central obesity as reference)	1.08507	0.0291149	1.02948	1.14366	0.002
Drinker (non-drinker as reference)	0.919115	0.0502021	0.825805	1.02297	0.123
Smoker (non-smoker as reference)	1.15047	0.0280391	1.0968	1.20676	<0.001
Above moderate/vigorous/walking (low or high as reference)	0.923284	0.0283472	0.869363	0.980549	0.009
Weekly seafood intake	0.977652	0.0083279	0.961465	0.994112	0.008
Prior_gout (non-prior_gout as reference)	1.21841	0.0856521	1.06159	1.3984	0.005

## Sheet: Sup table4
Supplementary table 4
Model 4 for cataract
Covariates	Haz. ratio	Std. err.	95% CI		P-value
Age	1.12532	0.0014563	1.12246	1.12817	<0.001
Gender-male	0.807229	0.013459	0.781276	0.834044	<0.001
Ethnicity-white	0.643862	0.0219853	0.602182	0.688427	<0.001
Townsend	1.00857	0.0025611	1.00356	1.0136	0.001
Hyperlipidemia (non-hyperlipidemia as reference)	1.04195	0.0162286	1.01062	1.07424	0.008
Dmstatus (non-DMstatus as reference)	1.50954	0.0393916	1.43428	1.58876	<0.001
Hypertension (non-hypertension as reference)	0.971142	0.0181877	0.936141	1.00745	0.118
Central obesity (non-central obesity as reference)	1.01509	0.0171547	0.982023	1.04928	0.375
Drinker (non-drinker as reference)	0.917405	0.0319763	0.856826	0.982268	0.013
Smoker (non-smoker as reference)	1.04396	0.0160339	1.013	1.07587	0.005
Above moderate/vigorous/walking (low or high as reference)	0.923996	0.0179385	0.889498	0.959833	<0.001
Weekly seafood intake	0.981724	0.0052898	0.971411	0.992147	0.001
GCC use-yes	1.41861	0.0890791	1.25434	1.6044	<0.001
Prior_gout (non-prior_gout as reference)	1.14158	0.0547918	1.03909	1.25418	0.006
Interaction effect between GCC use and gout	1.51417	0.358725	0.951733	2.40899	0.08
Model 4 for senile cataract
Covariates	Haz. ratio	Std. err.	95% CI		P-value
Age	1.14239	0.0024865	1.13752	1.14727	<0.001
Gender-male	0.760858	0.0200589	0.722541	0.801206	<0.001
Ethnicity-white	0.656926	0.0352686	0.591314	0.729819	<0.001
Townsend	1.02904	0.0040158	1.0212	1.03694	<0.001
Hyperlipidemia (non-hyperlipidemia as reference)	1.08171	0.0268379	1.03036	1.13561	0.002
Dmstatus (non-DMstatus as reference)	1.63919	0.0631655	1.51995	1.76779	<0.001
Hypertension (non-hypertension as reference)	1.16758	0.0370906	1.09709	1.24258	<0.001
Central obesity (non-central obesity as reference)	1.08232	0.0290458	1.02686	1.14077	0.003
Drinker (non-drinker as reference)	0.920407	0.0502564	0.826994	1.02437	0.129
Smoker (non-smoker as reference)	1.14952	0.0280158	1.0959	1.20576	<0.001
Above moderate/vigorous/walking (low or high as reference)	0.92745	0.0284877	0.873263	0.985	0.014
Weekly seafood intake	0.977909	0.0083282	0.961721	0.994369	0.009
GCC use-yes	1.67931	0.150028	1.40957	2.00068	<0.001
Prior_gout (non-prior_gout as reference)	1.17802	0.0853113	1.02214	1.35767	0.024
Interaction effect between GCC use and gout	1.85218	0.555219	1.02926	3.33307	0.04

## Sheet: Sup table5
Supplementary table 5
Sensitivity 1
Gender = female
Covariates	Haz. ratio	Std. err.	95% CI		P-value
Age	1.13231	0.0020079	1.12838	1.13626	<0.001
Ethnicity-white	0.682844	0.0325776	0.621887	0.749775	<0.001
Townsend	1.00823	0.003499	1.0014	1.01511	0.018
Hyperlipidemia (non-hyperlipidemia as reference)	1.04424	0.0220585	1.00189	1.08838	0.04
DMstatus (non-DMstatus as reference)	1.55027	0.0627793	1.43198	1.67833	<0.001
Hypertension (non-hypertension as reference)	0.96939	0.0231516	0.925059	1.01585	0.193
Central obesity (non-central obesity as reference)	1.00184	0.0219875	0.95966	1.04588	0.933
Drinker (non-drinker as reference)	0.927473	0.0378707	0.85614	1.00475	0.065
Smoker (non-smoker as reference)	1.02972	0.0213603	0.988694	1.07245	0.158
Above moderate/vigorous/walking (low or high as reference)	0.94886	0.0252307	0.900675	0.999622	0.048
GCC use-yes	1.4447	0.115718	1.23481	1.69028	<0.001
Weekly seafood intake	0.968113	0.0070096	0.954472	0.98195	<0.001
Prior_gout (non-prior_gout as reference)	1.3712	0.167521	1.07922	1.74218	0.01

## Sheet: Sup table6
Supplementary table 6
Sensitivity 1
Gender = male
Covariates	Haz. ratio	Std. err.	95% CI		P-value
Age	1.11658	0.0021149	1.11244	1.12073	<0.001
Ethnicity-white	0.600798	0.0294371	0.545786	0.661355	<0.001
Townsend	1.00814	0.0037608	1.0008	1.01554	0.03
Hyperlipidemia (non-hyperlipidemia as reference)	1.0293	0.0237954	0.983707	1.07702	0.212
DMstatus (non-DMstatus as reference)	1.48879	0.0510455	1.39203	1.59228	<0.001
Hypertension (non-hypertension as reference)	0.9604	0.0290714	0.905078	1.0191	0.182
Central obesity (non-central obesity as reference)	1.03627	0.0277667	0.983256	1.09215	0.184
Drinker (non-drinker as reference)	0.908914	0.0611667	0.7966	1.03706	0.156
Smoker (non-smoker as reference)	1.06865	0.0245597	1.02158	1.11788	0.004
Above moderate/vigorous/walking (low or high as reference)	0.898033	0.0255433	0.849338	0.949518	<0.001
GCC use-yes	1.46898	0.135837	1.22548	1.76087	<0.001
Weekly seafood intake	0.998448	0.0080442	0.982805	1.01434	0.847
Prior_gout (non-prior_gout as reference)	1.13376	0.057834	1.02589	1.25297	0.014

## Sheet: Sup table7
Supplementary table 7
Sensitivity 2
Non-DMstatus
Covariates	Haz. ratio	Std. err.	95% CI		P-value
Age	1.1276	0.0015297	1.1246	1.1306	<0.001
Gender-male	0.805923	0.0142024	0.778562	0.834245	<0.001
Ethnicity-white	0.64406	0.0249364	0.596994	0.694836	<0.001
Townsend	1.00568	0.0027356	1.00033	1.01105	0.037
Hyperlipidemia (non-hyperlipidemia as reference)	1.028	0.0165612	0.996048	1.06098	0.086
Hypertension (non-hypertension as reference)	0.970861	0.0187274	0.934841	1.00827	0.125
Central obesity (non-central obesity as reference)	1.01567	0.0178026	0.981365	1.05116	0.375
Drinker (non-drinker as reference)	0.957199	0.0369878	0.887381	1.03251	0.258
Smoker (non-smoker as reference)	1.04455	0.0168401	1.01206	1.07808	0.007
Above moderate/vigorous/walking (low or high as reference)	0.924636	0.0192186	0.887725	0.963081	<0.001
GCC use-yes	1.47782	0.0966059	1.3001	1.67983	<0.001
Weekly seafood intake	0.983874	0.0056307	0.9729	0.994972	0.005
Prior_gout (non-prior_gout as reference)	1.19617	0.0627395	1.07931	1.32568	0.001

## Sheet: Sup table8
Supplementary table 8
Sensitivity 2
DMstatus
Covariates	Haz. ratio	Std. err.	95% CI		P-value
Age	1.10037	0.00476	1.09108	1.10974	<0.001
Gender-male	0.817284	0.0424359	0.738204	0.904837	<0.001
Ethnicity-white	0.681814	0.0508655	0.589066	0.789166	<0.001
Townsend	1.02791	0.0073493	1.01361	1.04242	<0.001
Hyperlipidemia (non-hyperlipidemia as reference)	1.23761	0.0786219	1.09272	1.40171	0.001
Hypertension (non-hypertension as reference)	0.934136	0.0732206	0.801107	1.08926	0.385
Central obesity (non-central obesity as reference)	0.996526	0.0656705	0.875779	1.13392	0.958
Drinker (non-drinker as reference)	0.756453	0.0626301	0.643142	0.889727	0.001
Smoker (non-smoker as reference)	1.0495	0.0532527	0.950146	1.15924	0.341
Above moderate/vigorous/walking (low or high as reference)	0.929868	0.0507242	0.83558	1.03479	0.183
GCC use-yes	1.31321	0.210482	0.959184	1.7979	0.089
Weekly seafood intake	0.964441	0.0154405	0.934648	0.995183	0.024
Prior_gout (non-prior_gout as reference)	1.02903	0.109088	0.835969	1.26667	0.787

## Sheet: Sup table9
Supplementary table 9
Sensitivity 3
Non GCC use
Covariates	Haz. ratio	Std. err.	95% CI		P-value
Age	1.12574	0.0014679	1.12286	1.12862	<0.001
Gender-male	0.806415	0.0135521	0.780286	0.833419	<0.001
Ethnicity-white	0.637271	0.021887	0.595785	0.681645	<0.001
Townsend	1.00837	0.0025807	1.00332	1.01344	0.001
Hyperlipidemia (non-hyperlipidemia as reference)	1.03991	0.0163179	1.00842	1.07239	0.013
DMstatus (non-DMstatus as reference)	1.51398	0.0399286	1.43771	1.59429	<0.001
Hypertension (non-hypertension as reference)	0.967526	0.0182346	0.932438	1.00393	0.08
Central obesity (non-central obesity as reference)	1.01685	0.0173129	0.983475	1.05135	0.326
Drinker (non-drinker as reference)	0.922954	0.0325765	0.861264	0.989063	0.023
Smoker (non-smoker as reference)	1.04779	0.0162168	1.01649	1.08006	0.003
Above moderate/vigorous/walking (low or high as reference)	0.928295	0.0182338	0.893237	0.96473	<0.001
Weekly seafood intake	0.982379	0.0053374	0.971974	0.992896	0.001
Prior_gout (non-prior_gout as reference)	1.14071	0.0547604	1.03827	1.25325	0.006

## Sheet: Sup table10
Supplementary table 10
Sensitivity 3
GCC use
Covariates	Haz. ratio	Std. err.	95% CI		P-value
Age	1.09765	0.0115735	1.0752	1.12057	<0.001
Gender-male	0.829074	0.111824	0.63648	1.07994	0.165
Ethnicity-white	1.21782	0.38982	0.6503	2.2806	0.538
Townsend	1.02046	0.0209711	0.980179	1.06241	0.324
Hyperlipidemia (non-hyperlipidemia as reference)	1.15802	0.149613	0.898965	1.49172	0.256
DMstatus (non-DMstatus as reference)	1.35204	0.243167	0.950389	1.92345	0.094
Hypertension (non-hypertension as reference)	1.25127	0.211118	0.898945	1.74168	0.184
Central obesity (non-central obesity as reference)	0.913067	0.125946	0.696772	1.19651	0.51
Drinker (non-drinker as reference)	0.74813	0.167047	0.482965	1.15888	0.194
Smoker (non-smoker as reference)	0.8217	0.102047	0.644174	1.04815	0.114
Above moderate/vigorous/walking (low or high as reference)	0.750543	0.0982571	0.580685	0.970086	0.028
Weekly seafood intake	0.941714	0.0398374	0.866784	1.02312	0.156
Prior_gout (non-prior_gout as reference)	1.68037	0.402962	1.05022	2.68861	0.03

[truncated: 5 more sheets: Sup table11, Sup table12, Sup table13, Sup table14, Sup table15]
